# Supplementary material for: Orthotopic model of lung cancer: isolation of bone micro-metastases after tumor escape from Osimertinib treatment
Source: BMC Cancer. 2021 May 10;21:530. doi: 10.1186/s12885-021-08205-9 (PMC8111918; doi:10.1186/s12885-021-08205-9)
Supplement: Supplementary file 1 — Additional file 1: Supplemental Data Table 1.Summary of in vivo experiments. [file 12885_2021_8205_MOESM1_ESM.xlsx]

## Sheet: Feuil1
		NSCLC cells lines	Mice strains	Mouse number	Conclusion
Assay 1	Evaluation of tumorigenicity in sc model	PC-9 Luc+ cells	Balb/c nude	5	tumor growth for 5/5 mice
		A549 Luc+ cells	Balb/c nude	5	tumor growth for 5/5 mice
Assay 2	Evaluation of efficiency of osimertinib and paclitaxel on tumor growth in PC-9 Luc+ sc model	PC-9 Luc+ cells	Balb/c nude	18 (3 groups of 6)	Osimertinib effectively limit tumor growth (as Paclitaxel used as control)
Assay 3	Intercostale orthotopic assay	A549 Luc+ cells	Balb/c nude	5	tumor growth for 5/5 mice mostly around the lung and not really inside the tissue
Assay 4	Intratracheal orthotopic assay	A549 Luc+ cells	Nod-Scid	17	tumor growth for 4/17 mice also mostly around the lung and not really inside the tissue
Assay 5	Iv orthotopic assay	PC-9 Luc+ cells	Balb/c nude	5	No tumor growth detected by bioluminescence 0/5 mice
			Nod-Scid	5	No tumor growth detected by bioluminescence 0/5 mice
			NSG	5	tumor growth for 5/5 mice
		A549 Luc+ cells	Balb/c nude	5	No tumor growth detected by bioluminescence 0/5 mice
			Nod-Scid	5	No tumor growth detected by bioluminescence 0/5 mice
			NSG	5	tumor growth for 5/5 mice
Assay 6	Evaluation of efficiency of increasing doses of osimertinib on tumor growth in PC-9 Luc+ orthothopic iv model	PC-9 Luc+ cells	NSG	7	Increasing doses of Osimertinib effectively limit tumor relapse.
